# Supplementary material for: Comparative Antioxidant Profiling of Phenolic Acids and Flavonoids: Assay-Resolved Structure–Activity Relationships Under Harmonized In Vitro Conditions
Source: Molecules. 2026 Apr 29;31(9):1478. doi: 10.3390/molecules31091478 (PMC13165421; doi:10.3390/molecules31091478)
Supplement: Supplementary file 1 [file molecules-31-01478-s001.zip]

Archive with 1 entries (1 files):
- molecules-4248170-supplementary.pdf
